# Supplementary material for: Effectiveness of Mobile Health Application-Based Interventions for Fall Prevention in Community-Dwelling Older Adults: A Systematic Review and Meta-Analysis of Randomized Controlled Trials
Source: Sensors (Basel). 2026 Jan 28;26(3):864. doi: 10.3390/s26030864 (PMC12899110; doi:10.3390/s26030864)
Supplement: Supplementary file 1 [file sensors-26-00864-s001.zip]

Archive with 1 entries (1 files):
- sensors-4086856-supplementary.pdf
